# Supplementary material for: Sequencing of Historical Isolates, K-mer Mining and High Serological Cross-Reactivity with Ross River Virus Argue against the Presence of Getah Virus in Australia
Source: Pathogens. 2020 Oct 16;9(10):848. doi: 10.3390/pathogens9100848 (PMC7650646; doi:10.3390/pathogens9100848)
Supplement: Supplementary file 1 [file pathogens-09-00848-s001.zip]

Archive with 1 entries (1 files):
- pathogens-948433-supplementary.docx
